# Supplementary material for: A Locally Executable AI System for Improving Preoperative Patient Communication: Multidomain Clinical Evaluation
Source: JMIR Med Inform. 2026 Jul 21;14:e89173. doi: 10.2196/89173 (PMC13386661; doi:10.2196/89173)
Supplement: Multimedia Appendix 3 [file medinform-v14-e89173-s003.xlsx]

## Sheet: Sheet1
Model	Domain	Accuracy (95% CI)	Precision (95% CI)	Recall (95% CI)	Specificity (95% CI)	AUC	Misclassification (FP + FN)
SBERT	Tooth extraction	0.910 [0.862, 0.942]	0.880 [0.805, 0.928]	0.950 [0.888, 0.978]	0.870 [0.790, 0.922]	0.962	18 (13+5)
	Gastroscopy	0.835 [0.777, 0.880]	0.791 [0.708, 0.856]	0.910 [0.838, 0.952]	0.760 [0.668, 0.833]	0.936	33 (24+9)
	Overall	0.873 [0.836, 0.902]	0.834 [0.780, 0.877]	0.930 [0.886, 0.958]	0.815 [0.755, 0.863]	0.949	51 (37+14)
MiniLM	Tooth extraction	0.915 [0.868, 0.946]	0.928 [0.858, 0.965]	0.900 [0.826, 0.945]	0.930 [0.863, 0.966]	0.972	17 (7+10)
	Gastroscopy	0.965 [0.930, 0.983]	0.979 [0.928, 0.994]	0.950 [0.888, 0.978]	0.980 [0.930, 0.994]	0.984	7 (2+5)
	Overall	0.940 [0.912, 0.959]	0.954 [0.914, 0.975]	0.925 [0.880, 0.954]	0.955 [0.917, 0.976]	0.978	24 (9+15)
E5	Tooth extraction	0.930 [0.886, 0.958]	0.906 [0.835, 0.948]	0.960 [0.902, 0.984]	0.900 [0.826, 0.945]	0.991	14 (10+4)
	Gastroscopy	0.965 [0.930, 0.983]	0.989 [0.943, 0.998]	0.940 [0.875, 0.972]	0.990 [0.946, 0.998]	0.994	7 (1+6)
	Overall	0.948 [0.921, 0.965]	0.945 [0.905, 0.969]	0.950 [0.910, 0.973]	0.945 [0.904, 0.969]	0.993	21 (11+10)
E5-large-instruct	Tooth extraction	0.980 [0.950, 0.992]	0.971 [0.917, 0.990]	0.990 [0.946, 0.998]	0.970 [0.915, 0.990]	0.994	4 (3+1)
	Gastroscopy	0.985 [0.957, 0.995]	0.990 [0.945, 0.998]	0.980 [0.930, 0.994]	0.990 [0.946, 0.998]	0.998	3 (1+2)
	Overall	0.983 [0.964, 0.991]	0.980 [0.950, 0.992]	0.985 [0.957, 0.995]	0.980 [0.950, 0.992]	0.996	7 (4+3)
Gemini	Tooth extraction	1.000 [N/A]	1.000 [N/A]	1.000 [N/A]	1.000 [N/A]	N/A	0
	Gastroscopy	1.000 [N/A]	1.000 [N/A]	1.000 [N/A]	1.000 [N/A]	N/A	0
	Overall	1.000 [N/A]	1.000 [N/A]	1.000 [N/A]	1.000 [N/A]	N/A	0
GPT-4o (ChatGPT)	Tooth extraction	1.000 [N/A]	1.000 [N/A]	1.000 [N/A]	1.000 [N/A]	N/A	0
	Gastroscopy	0.970 [N/A]	0.943 [N/A]	1.000 [N/A]	0.971 [N/A]	N/A	6 (6+0)
	Overall	0.985 [N/A]	0.972 [N/A]	1.000 [N/A]	0.986 [N/A]	N/A	6 (6+0)
